# Supplementary material for: Dynamics of Intestinal Mucosa Microbiota in Juvenile Sika Deer During Early Growth
Source: Int J Mol Sci. 2025 Jan 22;26(3):892. doi: 10.3390/ijms26030892 (PMC11817005; doi:10.3390/ijms26030892)
Supplement: Supplementary file 1 [file ijms-26-00892-s001.zip › Supplementary Material 2.xlsx]

## Sheet: Table S1
Table S1. Ingredients of the experimental diet (%, dry matter basis)
Ingredient	Proportion（%）
Corn silage	50
Corn	32.25
Soybean meal	9.85
Distiller dried grains with solubles	6.4
Mixture of vitamins and mineral salts	1.5
Total	100

## Sheet: Table S2
Table S2. The dominant bacteria in different intestinal mucosa among the day 1, day 42 and day 70 (relative abundance, %)
Classification	Taxonomy	JE1	IE1	CE1	CO1	JE42	IE42	CE42	CO42	JE70	IE70	CE70	CO70
Phylum	Pseudomonadota	57.59 ± 11.66	79.13 ± 14.98	28.01 ± 12.60	38.39 ± 16.45	50.07 ± 10.63	49.19 ± 15.85	10.98 ± 7.57	76.03 ± 10.09	47.59 ± 14.68	50.97 ± 17.27	11.08 ± 4.22	39.31 ± 11.33
	Bacillota	12.38 ± 2.83	14.32 ± 10.94	20.21 ± 6.35	13.03 ± 3.99	19.55 ± 4.81	19.72 ± 7.83	42.27 ± 7.75	9.97 ± 4.51	36.61 ± 11.66	45.38 ± 17.88	43.74 ± 3.99	33.34 ± 8.69
	Bacteroidota	21.32 ± 6.09	5.32 ± 4.09	46.35 ± 13.27	42.72 ± 15.09	8.66 ± 3.5	1.07 ± 0.39	15.95 ± 3.01	5.82 ± 2.64	12.57 ± 6.27	0.21 ± 0.04	18.26 ± 2.42	14.19 ± 3.69
	Spirochaetota	0.53 ± 0.29	0.06 ± 0.05	0.00 ± 0.00	0.00 ± 0.00	0.71 ± 0.27	0.15 ± 0.09	12.99 ± 4.41	1.57 ± 1.08	0.45 ± 0.33	0.28 ± 0.21	23.27 ± 5.81	9.00 ± 2.25
	Desulfobacterota	0.08 ± 0.04	0.02 ± 0.02	0.34 ± 0.27	0.48 ± 0.21	13.96 ± 7.85	29.06 ± 8.72	0.32 ± 0.11	2.44 ± 2.08	0.08 ± 0.03	0.28 ± 0.17	0.65 ± 0.25	0.19 ± 0.06
Genus	Halomonas	29.70 ± 13.60	60.98 ± 19.07	1.93 ± 0.92	15.38 ± 10.75	29.29 ± 11.59	43.18 ± 17.42	9.08 ± 6.60	65.52 ± 12.76	35.18 ± 18.03	45.94 ± 16.74	8.85 ± 3.95	33.46 ± 11.52
	Bacteroides	19.80 ± 5.41	4.67 ± 3.59	43.83 ± 13.41	41.50 ± 14.88	2.09 ± 1.51	0.08 ± 0.03	3.97 ± 0.85	0.93 ± 0.32	0.06 ± 0.04	0.02 ± 0.01	2.82 ± 0.40	2.83 ± 0.91
	Escherichia-Shigella	11.12 ± 5.14	15.50 ± 13.20	25.84 ± 12.13	22.37 ± 12.94	4.75 ± 4.04	2.03 ± 1.29	0.17 ± 0.03	0.05 ± 0.03	2.03 ± 1.75	2.19 ± 1.49	0.97 ± 0.50	0.81 ± 0.60
	Lachnospiraceae-unclassified	2.46 ± 1.63	0.59 ± 0.53	0.87 ± 0.51	0.54 ± 0.32	2.59 ± 0.95	0.39 ± 0.27	18.59 ± 8.84	3.36 ± 2.05	0.59 ± 0.09	0.15 ± 0.10	14.86 ± 4.18	5.88 ± 1.80
	Methylobacterium-Methylorubrum	14.82 ± 7.28	1.67 ± 0.95	0.31 ± 0.19	0.30 ± 020	7.29 ± 1.72	3.08 ± 1.41	0.50 ± 0.33	10.05 ± 8.20	7.57 ± 2.40	2.03 ± 0.22	0.18 ± 0.04	3.36 ± 1.87
	Treponema	0.57 ± 0.31	0.06 ± 0.05	0.00 ± 0.00	0.00 ± 0.00	0.67 ± 0.25	0.13 ± 0.08	13.26 ± 4.54	1.53 ± 1.08	0.43 ± 0.31	0.25 ± 0.16	23.11 ± 5.84	9.31 ± 2.31
	Lawsonia	0.06 ± 0.06	0.03 ± 0.02	0.00 ± 0.00	0.00 ± 0.00	13.96 ± 7.90	28.53 ± 8.53	0.12 ± 0.08	2.33 ± 1.99	0.10 ± 0.04	0.36 ± 0.26	0.00 ± 0.00	0.02 ± 0.02
	Clostridium_sensu_stricto_1	0.81 ± 0.47	0.66 ± 0.46	4.82 ± 3.75	1.54 ± 1.11	1.71 ± 1.03	1.47 ± 0.59	0.20 ± 0.07	0.06 ± 0.03	10.15 ± 6.12	8.33 ± 3.55	0.19 ± 0.05	0.59 ± 0.18
	Romboutsia	0.12 ± 0.08	0.94 ± 0.83	0.20 ± 0.11	0.19 ± 0.12	2.80 ± 1.07	5.52 ± 2.67	0.85 ± 0.20	0.11 ± 0.05	7.58 ± 2.44	9.90 ± 3.97	0.70 ± 0.20	1.30 ± 0.51
	Campylobacter	0.27 ± 0.16	0.01 ± 0.01	0.00 ± 0.00	0.00 ± 0.00	4.93 ± 4.10	0.11 ± 0.10	15.24 ± 10.57	3.12 ± 2.03	0.10 ± 0.05	0.00 ± 0.00	0.69 ± 0.26	0.01 ± 0.01

## Sheet: Table S3
Table S3. Adonis results based on unweighted Unifrac distance matrices of intestinal mucosa-associated bacterial community among the three age groups.
Location	Group1	Group2	pseudo-F	P value
/	Day1	Day42	30.8287	0.0015
	Day1	Day70	42.4152	0.0015
	Day42	Day70	2.26198	0.082
	Jejunum	Ileum	1.30263	0.2616
	Jejunum	Cecum	5.8136	0.008
	Jejunum	Colon	3.08205	0.0495
	Ileum	Cecum	9.49106	0.008
	Ileum	Colon	5.54473	0.008
	Cecum	Colon	0.700892	0.43
Jejunum	Day1	Day42	4.04542	0.015
	Day1	Day70	11.4309	0.015
	Day42	Day70	2.6566	0.019
Ileum	Day1	Day42	2.05703	0.082
	Day1	Day70	6.00574	0.021
	Day42	Day70	1.62138	0.082
Cecum	Day1	Day42	28.1574	0.013
	Day1	Day70	33.4603	0.013
	Day42	Day70	2.27633	0.013
Colon	Day1	Day42	9.31769	0.015
	Day1	Day70	25.5493	0.015
	Day42	Day70	3.2165	0.015
Day1	Jejunum	Ileum	1.38886	0.2628
	Jejunum	Cecum	1.65038	0.249
	Jejunum	Colon	1.706	0.249
	Ileum	Cecum	3.27553	0.09
	Ileum	Colon	3.32239	0.09
	Cecum	Colon	0.453937	0.846
Day42	Jejunum	Ileum	1.05103	0.358
	Jejunum	Cecum	4.1153	0.018
	Jejunum	Colon	1.31821	0.252
	Ileum	Cecum	6.56701	0.018
	Ileum	Colon	1.87886	0.156
	Cecum	Colon	1.56641	0.156
Day70	Jejunum	Ileum	1.57322	0.1284
	Jejunum	Cecum	15.8887	0.021
	Jejunum	Colon	12.236	0.021
	Ileum	Cecum	20.1584	0.024
	Ileum	Colon	15.427	0.024
	Cecum	Colon	0.92425	0.637

## Sheet: Table S4
Table S4. The significantly changed bacteria genera in the jejunum among the three age groups (relative abundance, %)
Genus	Day1	Day42	Day70	SEM	P- value
Lactobacillus	3.60a ± 1.18	0.95a ± 0.27	0.02b ± 0.01	0.56	< 0.05
Rikenellaceae RC9	0.00b ± 0.00	1.72a ± 1.08	4.43a ± 2.62	1.06	< 0.05
Prevotella	0.03b ± 0.02	1.86ab ± 1.37	4.03a ± 1.91	0.89	< 0.05
Christensenellaceae R-7	0.00b ± 0.00	0.19a ± 0.07	0.39a ± 0.24	0.09	< 0.05
Oscillospiraceae UCG-002	0.00b ± 0.00	0.92a ± 0.08	0.00b ± 0.00	0.29	< 0.05
Ruminococcus	0.00b ± 0.00	0.33ab ± 0.28	0.41a ± 0.28	0.14	< 0.05
Lachnospiraceae UCG-010	0.00b ± 0.00	0.07a ± 0.03	0.00b ± 0.00	0.01	< 0.05
p-251-o5	0.00b ± 0.00	0.09ab ± 0.06	0.43a ± 0.22	0.09	< 0.05
Romboutsia	0.12b ± 0.08	2.80ab ± 1.07	7.58a ± 2.44	1.19	< 0.05
Bacteroides	19.80a ± 5.41	2.09b ± 1.51	0.06b ± 0.04	2.96	< 0.05
Fibrobacter	0.00b ± 0.00	0.06ab ± 0.04	0.91a ± 0.78	0.28	< 0.05
Lachnoclostridium	2.41a ± 0.57	0.42b ± 0.26	0.46b ± 0.39	0.34	< 0.05
Paeniclostridium	0.00b ± 0.00	1.64a ± 0.63	1.11a ± 0.21	0.28	< 0.05
Turicibacter	0.02b ± 0.01	0.03b ± 0.03	0.59a ± 0.18	0.09	< 0.05
Peptostreptococcaceae unclassfied	0.05b ± 0.04	2.84b ± 1.31	7.80a ± 3.29	1.44	< 0.05
Cellulosilyticum	0.00b ± 0.00	0.13ab ± 0.05	1.79a ± 1.02	0.4	< 0.05
Fusobacterium	0.39a ± 0.19	0.04b ± 0.04	0.07ab ± 0.05	0.08	< 0.05
Note: a, b, in the same row indicate the significant differences from each other (P < 0.05).

## Sheet: Table S5
Table S5. The significantly changed bacteria genera in the ileum among the three age groups (relative abundance, %)
Genus	Day1	Day42	Day70	SEM	P- value
Cellulosilyticum	0.04b ±0.03	0.85ab ± 0.44	5.43a ± 2.05	0.93	< 0.05
Lachnoclostridium	0.81a ± 0.67	0.00b ± 0.00	0.00b ± 0.00	0.42	< 0.05
Paeniclostridium	0.07b ± 0.04	4.85a ± 1.77	6.31a ± 3.00	2.34	< 0.05
Turicibacter	0.00b ± 0.00	0.15ab ± 0.05	0.94a ± 0.22	0.23	< 0.05
Peptostreptococcaceae unclassfied	0.09b ± 0.07	4.17a ± 2.23	9.44a ± 4.69	3.45	< 0.05
Gastranaerophilales	0.00b ± 0.00	0.06ab ± 0.05	0.33a ± 0.19	0.13	< 0.05
Terrisporobacter	0.00b ± 0.00	0.40ab ± 0.18	1.36a ± 0.47	0.39	< 0.05
Lawsonia	0.03b ± 0.02	28.53a ± 8.53	0.36ab ± 0.26	7.74	< 0.05
Note: a, b, in the same row indicate the significant differences from each other (P < 0.05).

## Sheet: Table S6
Table S6. The significantly changed bacteria genera in the cecum among the three age groups (relative abundance, %)
Genus	Day1	Day42	Day70	SEM	P- value
Lactobacillus	2.46a ± 1.39	0.70ab ± 0.53	0.01b ± 0.01	0.56	< 0.05
Rikenellaceae RC9	0.00b ± 0.00	2.90a ± 1.05	3.42a ± 0.88	0.6	< 0.05
Christensenellaceae R-7	0.00b ± 0.00	1.07a ± 0.35	1.15a ± 0.17	0.19	< 0.05
Oscillospiraceae UCG-002	0.00b ± 0.00	0.59a ± 0.26	0.57a ± 0.11	0.12	< 0.05
Ruminococcus	0.00b ± 0.00	0.12ab ± 0.08	0.27a ± 0.05	0.04	< 0.05
Lachnospiraceae UCG-010	0.00b ± 0.00	0.23ab ± 0.12	0.61a ± 0.17	0.09	< 0.05
p-251-o5	0.00b ± 0.00	0.12ab ± 0.05	0.37a ± 0.14	0.06	< 0.05
Lachnoclostridium	7.70a ± 2.79	0.00b ± 0.00	0.04b ± 0.04	1.32	< 0.05
Paeniclostridium	0.10b ± 0.08	0.58a ± 0.11	0.19ab ± 0.07	0.07	< 0.05
Prevotella	0.00b ± 0.00	0.17ab ± 0.05	0.63a ± 0.27	0.11	< 0.05
Turicibacter	0.00b ± 0.00	0.11a ± 0.05	0.16a ± 0.07	0.03	< 0.05
Peptostreptococcaceae unclassfied	0.00b ± 0.00	0.48a ± 0.10	0.78a ± 0.30	0.13	< 0.05
Gastranaerophilales	0.00b ± 0.00	0.53a ± 0.14	0.50a ± 0.13	0.09	< 0.05
Terrisporobacter	0.12ab ± 0.07	0.00b ± 0.00	0.17a ± 0.06	0.04	< 0.05
Lawsonia	0.00b ± 0.00	0.12a ± 0.08	0.00b ± 0.00	0.03	< 0.05
Escherichia-Shigella	25.84a ± 12.13	0.17b ± 0.03	0.97b ± 0.50	5.08	< 0.05
Treponema	0.00b ± 0.00	13.26a ± 4.54	23.11a ± 5.84	3.47	< 0.05
Campylobacter	0.00b ± 0.00	15.24a ± 10.57	0.69a ± 0.26	3.96	< 0.05
Oscillospiraceae UCG-005	0.00b ± 0.00	7.02a ± 2.14	5.18a ± 0.43	1.06	< 0.05
Oscillospirales UCG-010	0.00b ± 0.00	2.55ab ± 0.74	5.84a ± 0.64	0.7	< 0.05
Nocardioides	2.83a ± 1.89	0.00b ± 0.00	0.00b ± 0.00	0.72	< 0.05
Eubacterium coprostanoligenes group	0.02b ± 0.01	1.62a ± 0.39	1.94a ± 0.21	0.26	< 0.05
Prevotellaceae_UCG-003	0.00b ± 0.00	1.70a ± 0.63	1.57a ± 0.92	0.42	< 0.05
Fusobacterium	2.06a ± 1.58	0.00b ± 0.00	0.00b ± 0.00	0.58	< 0.05
Alistipes	0.00b ± 0.00	0.88a ± 0.33	1.72a ± 0.20	0.22	< 0.05
Prevotellaceae UCG-004	0.00b ± 0.00	1.14a ± 0.43	1.54a ± 0.69	0.32	< 0.05
Clostridia UCG-014	0.00b ± 0.00	0.67a ± 0.13	0.63a ± 0.15	0.1	< 0.05
Clostridia vadinBB60 group	0.00b ± 0.00	0.62a ± 0.23	1.17a ± 0.19	0.16	< 0.05
Bacteroidales RF16 group	0.00b ± 0.00	0.32ab ± 0.11	0.59a ± 0.13	0.09	< 0.05
Butyricicoccus	0.89a ± 0.55	0.00b ± 0.00	0.00b ± 0.00	0.21	< 0.05
F082	0.00b ± 0.00	0.71a ± 0.39	0.34a ± 0.08	0.15	< 0.05
Monoglobus	0.00b ± 0.00	0.31ab ± 0.17	0.73a ± 0.07	0.1	< 0.05
Prevotellaceae UCG-001	0.00b ± 0.00	0.13ab ± 0.07	0.34a ± 0.15	0.07	< 0.05
Akkermansia	0.00b ± 0.00	0.95a ± 0.53	0.40a ± 0.16	0.21	< 0.05
Roseburia	0.00b ± 0.00	0.44a ± 0.28	0.82a ± 0.23	0.15	< 0.05
Mucispirillum	0.00b ± 0.00	0.15ab ± 0.10	0.89a ± 0.44	0.18	< 0.05
Note: a, b, in the same row indicate the significant differences from each other (P < 0.05).

## Sheet: Table S7
Table S7. The significantly changed bacteria genera in the colon among the three age groups (relative abundance, %)
Genus	Day1	Day42	Day70	SEM	P- value
Lactobacillus	1.42a ± 0.66	0.55ab ± 0.47	0.01b ± 0.01	0.31	< 0.05
Rikenellaceae RC9	0.00b ± 0.00	0.81ab ± 0.30	3.11a ± 0.88	0.46	< 0.05
Christensenellaceae R-7	0.00b ± 0.00	0.16ab ± 0.07	1.01a ± 0.27	0.15	< 0.05
Oscillospiraceae UCG-002	0.00b ± 0.00	0.24a ± 0.09	0.26a ± 0.06	0.05	< 0.05
Ruminococcus	0.00b ± 0.00	0.14ab ± 0.08	0.50a ± 0.20	0.09	< 0.05
Lachnospiraceae UCG-010	0.00b ± 0.00	0.12ab ± 0.06	0.41a ± 0.14	0.07	< 0.05
p-251-o5	0.00b ± 0.00	0.00b ± 0.00	0.19a ± 0.09	0.04	< 0.05
Romboutsia	0.19b ± 0.12	0.11b ± 0.05	1.30a ± 0.51	0.23	< 0.05
Cellulosilyticum	0.00b ± 0.00	0.01b ± 0.01	0.18a ± 0.10	0.04	< 0.05
Lachnoclostridium	6.15a ± 2.43	0.03b ± 0.02	0.00b ± 0.00	1.1	< 0.05
Paeniclostridium	0.10b ± 0.08	0.20ab ± 0.08	0.38a ± 0.11	0.06	< 0.05
Prevotella	0.00b ± 0.00	0.13ab ± 0.07	0.52a ± 0.21	0.09	< 0.05
Turicibacter	0.00b ± 0.00	0.02b ± 0.02	0.19a ± 0.10	0.04	< 0.05
Gastranaerophilales	0.00b ± 0.00	0.15ab ± 0.12	1.04a ± 0.40	0.18	< 0.05
Terrisporobacter	0.26ab ± 0.19	0.00b ± 0.00	0.21a ± 0.09	0.08	< 0.05
Escherichia-Shigella	22.37a ± 12.94	0.05b ± 0.03	0.81b ± 0.60	5.08	< 0.05
Treponema	0.00b ± 0.00	1.53ab ± 1.08	9.31a ± 2.31	1.35	< 0.05
Campylobacter	0.00b ± 0.00	3.12a ± 2.03	0.01ab ± 0.01	0.78	< 0.05
Oscillospiraceae UCG-005	0.00b ± 0.00	1.39a ± 0.49	4.50a ± 1.16	0.64	< 0.05
Oscillospirales UCG-010	0.00b ± 0.00	0.80ab ± 0.52	5.90a ± 1.97	0.96	< 0.05
Nocardioides	3.60a ± 2.36	0.00b ± 0.00	0.00b ± 0.00	0.9	< 0.05
Eubacterium coprostanoligenes group	0.04b ± 0.04	0.53ab ± 0.24	1.73a ± 0.59	0.28	< 0.05
Prevotellaceae_UCG-003	0.00b ± 0.00	0.94a ± 0.51	0.63a ± 0.07	0.2	< 0.05
Fusobacterium	1.66a ± 1.37	0.00b ± 0.00	0.02ab ± 0.02	0.5	< 0.05
Alistipes	0.00b ± 0.00	0.21ab ± 0.12	1.28a ± 0.36	0.19	< 0.05
Prevotellaceae UCG-004	0.00b ± 0.00	0.22ab ± 0.10	1.13a ± 0.45	0.2	< 0.05
Clostridia UCG-014	0.00b ± 0.00	0.26ab ± 0.14	0.82a ± 0.26	0.13	< 0.05
Clostridia vadinBB60 group	0.00b ± 0.00	0.13ab ± 0.08	1.13a ± 0.32	0.17	< 0.05
Bacteroidales RF16 group	0.00b ± 0.00	0.18ab ± 0.13	0.55a ± 0.21	0.1	< 0.05
Butyricicoccus	0.77a ± 0.38	0.00b ± 0.00	0.00b ± 0.00	0.16	< 0.05
F082	0.00b ± 0.00	0.29a ± 0.21	0.30a ± 0.11	0.09	< 0.05
Monoglobus	0.00b ± 0.00	0.04b ± 0.02	0.81a ± 0.32	0.14	< 0.05
Prevotellaceae UCG-001	0.00b ± 0.00	0.03b ± 0.02	0.27a ± 0.10	0.05	< 0.05
Akkermansia	0.00b ± 0.00	0.12ab ± 0.04	0.38a ± 0.06	0.05	< 0.05
Note: a, b, in the same row indicate the significant differences from each other (P < 0.05).

## Sheet: Table S8
Table S8. The significantly changed bacteria genera on day 1 among the different intestinal segments (relative abundance, %)
Genus	JE1	IE1	CE1	CO1	SEM	P- value
Sphingomonas	0.23a ± 0.07	0.06ab ± 0.02	0.00b ± 0.00	0.02b ± 0.02	0.03	< 0.05
Methylobacterium-Methylorubrum	14.82a ± 7.28	1.67ab ± 0.95	0.31b ± 0.19	0.30b ± 0.20	2.29	< 0.05
Rhodococcus	0.18a ± 0.08	0.05ab ± 0.03	0.00b ± 0.00	0.00b ± 0.00	0.03	< 0.05
Pelagibacterium	0.48a ± 0.13	0.34a ± 0.09	0.19ab ± 0.14	0.04b ± 0.03	0.06	< 0.05
Acinetobacter	0.13a ± 0.04	0.12ab ± 0.08	0.00b ± 0.00	0.01b ± 0.01	0.03	< 0.05
Staphylococcus	0.30a ± 0.17	1.05ab ± 0.80	0.00bc ± 0.00	0.00cd ± 0.00	0.23	< 0.05
Nesterenkonia	0.48a ± 0.19	0.55ab ± 0.19	0.02cd ± 0.01	0.20bc ± 0.16	0.09	< 0.05
Note: a, b, in the same row indicate the significant differences from each other (P < 0.05).

## Sheet: Table S9
Table S9. The significantly changed bacteria genera on day 42 among the different intestinal segments (relative abundance, %)
Genus	JE42	IE42	CE42	CO42	SEM	P- value
Sphingomonas	0.11a ± 0.02	0.05ab ± 0.02	0.00b ± 0.00	0.00b ± 0.00	0.01	< 0.05
Methylobacterium-Methylorubrum	7.29a ± 1.72	3.08ab ± 1.41	0.50b ± 0.33	10.50ab ± 8.20	2.28	< 0.05
Rhodococcus	0.71ab ± 0.42	0.09a ± 0.04	0.01bc ± 0.01	0.00cd ± 0.00	0.12	< 0.05
Chryseobacterium	0.29a ± 0.14	0.14ab ± 0.11	0.00b ± 0.00	0.00b ± 0.00	0.05	< 0.05
Acinetobacter	0.13a ± 0.04	0.12ab ± 0.08	0.00b ± 0.00	0.01b ± 0.01	0.11	< 0.05
Aliihoeflea	0.20a ± 0.05	0.03b ± 0.01	0.01b ± 0.01	0.05ab ± 0.01	0.02	< 0.05
Oscillospiraceae UCG-002	0.92ab ± 0.80	0.00b ± 0.00	0.59a ± 0.26	0.24ab ± 0.09	0.23	< 0.05
Alkanindiges	0.24ab ± 0.17	0.57a ± 0.45	0.00b ± 0.00	0.00b ± 0.00	0.13	< 0.05
Bacteroides	2.09ab ± 1.51	0.08b ± 0.03	3.97a ± 0.85	0.93ab ± 0.32	0.55	< 0.05
Alistipes	0.11b ± 0.06	0.01b ± 0.01	0.88a ± 0.33	0.21ab ± 0.12	0.12	< 0.05
Ruminococcaceae unclassfied	0.02ab ± 0.01	0.00b ± 0.00	0.03a ± 0.01	0.00b ± 0.00	0	< 0.05
Prevotellaceae UCG-004	0.10b ± 0.07	0.02b ± 0.01	1.14a ± 0.43	0.22ab ± 0.10	0.15	< 0.05
Oscillospiraceae unclassfied	0.23cd ± 0.13	0.01d ± 0.01	1.15ab ± 0.36	0.26bc ± 0.09	0.14	< 0.05
Family_XIII_AD3011_group	0.01b ± 0.01	0.00b ± 0.00	0.16a ± 0.04	0.04ab ± 0.02	0.02	< 0.05
Clostridia_vadinBB60_group	0.09b ± 0.07	0.00b ± 0.00	0.62a ± 0.23	0.13ab ± 0.08	0.08	< 0.05
Eubacterium coprostanoligenes group	0.12b ± 0.07	0.05b ± 0.02	1.62a ± 0.39	0.53ab ± 0.24	0.18	< 0.05
Candidatus_Soleaferrea	0.03b ± 0.02	0.00b ± 0.00	0.07a ± 0.03	0.01b ± 0.01	0.01	< 0.05
Dorea	0.00b ± 0.00	0.01b ± 0.01	0.09a ± 0.03	0.01ab ± 0.01	0.01	< 0.05
Mailhella	0.00b ± 0.00	0.00b ± 0.00	0.12a ± 0.05	0.03b ± 0.03	0.02	< 0.05
Phascolarctobacterium	0.05b ± 0.04	0.06b ± 0.03	0.54a ± 0.15	0.18ab ± 0.10	0.06	< 0.05
Odoribacter	0.00b ± 0.00	0.01b ± 0.01	0.05a ± 0.02	0.01ab ± 0.01	0.01	< 0.05
Lachnospiraceae unclassfied	2.59b ± 0.95	0.39b ± 0.27	18.59a ± 8.84	3.36b ± 2.05	2.79	< 0.05
Note: a, b, in the same row indicate the significant differences from each other (P < 0.05).

## Sheet: Table S10
Table S10. The significantly changed bacteria genera on day 70 among the different intestinal segments (relative abundance, %)
Genus	JE70	IE70	CE70	CO70	SEM	P- value
Sphingomonas	0.11a ± 0.02	0.05ab ± 0.02	0.00b ± 0.00	0.10a ± 0.04	0.02	< 0.05
Methylobacterium-Methylorubrum	7.57a ± 2.40	2.03a ± 0.22	0.18b ± 0.04	3.36ab ± 1.87	0.97	< 0.05
Lachnospiraceae ND3007	0.08a ± 0.04	0.00b ± 0.00	0.00b ± 0.00	0.00b ± 0.00	0.01	< 0.05
Pelagibacterium	0.34a ± 0.10	0.18a ± 0.05	0.02b ± 0.01	0.21a ± 0.04	0.04	< 0.05
Oscillospiraceae UCG-002	0.00b ± 0.00	0.00b ± 0.00	0.57a ± 0.11	0.26a ± 0.06	0.06	< 0.05
Alkanindiges	0.00b ± 0.00	0.03a ± 0.01	0.00b ± 0.00	0.00b ± 0.00	0	< 0.05
Bacteroides	0.06b ± 0.04	0.02b ± 0.01	2.82a ± 0.40	2.83a ± 0.91	0.4	< 0.05
Lachnospiraceae UCG-010	0.00b ± 0.00	0.00b ± 0.00	0.61a ± 0.17	0.41a ± 0.14	0.08	< 0.05
Alistipes	0.03b ± 0.02	0.02b ± 0.02	1.72a ± 0.20	1.28a ± 0.36	0.2	< 0.05
Hydrogenoanaerobacterium	0.00b ± 0.00	0.00b ± 0.00	0.07a ± 0.02	0.05ab ± 0.03	0.01	< 0.05
Ruminococcaceae unclassfied	0.01b ± 0.01	0.00b ± 0.00	0.05a ± 0.01	0.04a ± 0.01	0.01	< 0.05
Butyricicoccaceae UCG-009	0.00b ± 0.00	0.00b ± 0.00	0.37a ± 0.06	0.21a ± 0.06	0.04	< 0.05
Prevotellaceae UCG-004	0.08b ± 0.06	0.00b ± 0.00	1.54a ± 0.69	1.13a ± 0.32	0.26	< 0.05
Oscillospiraceae unclassfied	0.05b ± 0.03	0.00b ± 0.00	1.94a ± 0.35	1.49a ± 0.26	0.25	< 0.05
Anaerovorax	0.00b ± 0.00	0.00b ± 0.00	0.05a ± 0.02	0.07a ± 0.02	0.01	< 0.05
Family_XIII_AD3011_group	0.01b ± 0.01	0.03b ± 0.01	0.20a ± 0.06	0.24a ± 0.08	0.03	< 0.05
Clostridia_vadinBB60_group	0.01b ± 0.01	0.00b ± 0.00	1.17a ± 0.19	1.13a ± 0.32	0.16	< 0.05
Eubacterium coprostanoligenes group	0.07b ± 0.04	0.03b ± 0.02	1.94a ± 0.21	1.73a ± 0.59	0.25	< 0.05
Candidatus_Soleaferrea	0.01b ± 0.01	0.00b ± 0.00	0.16a ± 0.03	0.27a ± 0.09	0.03	< 0.05
Izemoplasmatales	0.00b ± 0.00	0.00b ± 0.00	0.23a ± 0.07	0.25a ± 0.16	0.05	< 0.05
Dorea	0.00b ± 0.00	0.00b ± 0.00	0.32a ± 0.06	0.16ab ± 0.07	0.03	< 0.05
Mailhella	0.00b ± 0.00	0.00b ± 0.00	0.37a ± 0.05	0.16a ± 0.07	0.04	< 0.05
Roseburia	0.00b ± 0.00	0.01b ± 0.01	0.82a ± 0.23	0.04ab ± 0.02	0.1	< 0.05
Defluviitaleaceae UCG-011	0.00b ± 0.00	0.00b ± 0.00	0.04a ± 0.01	0.07a ± 0.05	0.01	< 0.05
Phascolarctobacterium	0.00b ± 0.00	0.01b ± 0.01	0.23a ± 0.06	0.30a ± 0.08	0.04	< 0.05
Odoribacter	0.00b ± 0.00	0.00b ± 0.00	0.02ab ± 0.01	0.02a ± 0.01	0	< 0.05
Akkermansia	0.00b ± 0.00	0.00b ± 0.00	0.40a ± 0.16	0.38a ± 0.06	0.06	< 0.05
Lachnospiraceae unclassfied	0.59cd ± 0.29	0.15d ± 0.10	14.86ab ± 4.18	5.88bc ± 1.80	1.75	< 0.05
Campylobacter	0.10bc ± 0.05	0.00d ± 0.00	0.69ab ± 0.26	0.01c ± 0.01	0.09	< 0.05
Note: a, b, in the same row indicate the significant differences from each other (P < 0.05).
